# Supplementary material for: Reconstructing Articular Cartilage in the Australopithecus afarensis Hip Joint and the Need for Modeling Six Degrees of Freedom
Source: Integr Org Biol. 2022 Jul 28;4(1):obac031. doi: 10.1093/iob/obac031 (PMC9428927; doi:10.1093/iob/obac031)
Supplement: obac031_Supplemental_Files [file obac031_supplemental_files.zip]

Archive with 4 entries (4 files):
- SI_1_revised.docx
- SI_2.docx
- SI_3_revised.docx
- SI_videos.zip
